# Supplementary material for: Retinoblastoma cells activate the AKT pathway and are vulnerable to the PI3K/mTOR inhibitor NVP-BEZ235
Source: Oncotarget. 2017 Apr 8;8(24):38084–98. doi: 10.18632/oncotarget.16970 (PMC5503517; doi:10.18632/oncotarget.16970)
Supplement: Supplementary file 1 [file oncotarget-08-38084-s001.xlsx]

## Sheet: Sheet1
Position	p-Akt	Ki-67	p-Foxo1	p-S6	Stage
A1	2	0	4	0	IIC
A2	2	1	4	0	IIC
A3	0	2	1	1	IIIB
A4	0	1	0	2	IIIB
A5	3	4	4	1	IB
A6	2	4	4	0	IB
A7	2	3	4	1	IB
A8	2	2	2	0	IB
B1	3	4	4	1	IIC
B2	4	4	4	0	IIC
B3	1	2	1	0	IB
B4	1	1	1	1	IB
B5	2	2	3	1	IIA
B6	2	3	3	1	IIA
B7	2	3	3	1	IV
B8	2	2	3	3	IV
C1	4	4	4	2	II
C2	3	4	4	2	II
C4	3	4	4	0	IB
C5	2	2	3	0	IB
C6	2	1	2	1	IB
C7	2	3	3	1	IIB
C8	2	4	4	1	IIB
D1	1	1	1	1	IIA
D2	1	1	0	1	IIA
D3	1	0	1	0	IA
D4	1	0	1	0	IA
