# Supplementary material for: Retinoblastoma cells activate the AKT pathway and are vulnerable to the PI3K/mTOR inhibitor NVP-BEZ235
Source: Oncotarget. 2017 Apr 8;8(24):38084–98. doi: 10.18632/oncotarget.16970 (PMC5503517; doi:10.18632/oncotarget.16970)
Supplement: Supplementary file 2 [file oncotarget-08-38084-s002.xlsx]

## Sheet: Sheet1
Antibody	Brand	Cat. #
Western blot
p-AKT(ser473)	Cell Signaling Technology	9271
AKT(pan)(C67E7)	Cell Signaling Technology	4691
p-FOXO1(ser256)	Cell Signaling Technology	9461
FOXO1(C29H4)	Cell Signaling Technology	2880
p-S6(ser235/236)	Cell Signaling Technology	2211
S6	Cell Signaling Technology	2217
Beta-actin	Sigma	A 2066
IHC
P-AKT(ser473)(736E11)	Cell Signaling Technology	3787
P-S6 (ser235/236)	Cell Signaling Technology	2211
p-FoxO1/FKHR [p Ser256]	Novus	NBP1-51415
Ki67	Biocare	CRM325
TUNEL(ApopTag® Peroxidase)	EMD Millipore	S7100
